# Supplementary material for: Genomic Insights into Ciprofloxacin-Resistant Enteropathogenic Escherichia coli ST752 in Republic of Korea: A One Health Perspective on Its Emergence and Transmission
Source: Antibiotics (Basel). 2026 Mar 17;15(3):304. doi: 10.3390/antibiotics15030304 (PMC13024096; doi:10.3390/antibiotics15030304)
Supplement: Supplementary file 1 [file antibiotics-15-00304-s001.zip]

Archive with 2 entries (2 files):
- antibiotics-4168379-Supplementary Materials.pdf
- ★Supplementary Materials.xlsx
