# Supplementary material for: Genomic Insights into Ciprofloxacin-Resistant Enteropathogenic Escherichia coli ST752 in Republic of Korea: A One Health Perspective on Its Emergence and Transmission
Source: Antibiotics (Basel). 2026 Mar 17;15(3):304. doi: 10.3390/antibiotics15030304 (PMC13024096; doi:10.3390/antibiotics15030304)
Supplement: Supplementary file 1 [file antibiotics-15-00304-s001.zip › ★Supplementary Materials.xlsx]

## Sheet: SubT1
Supplementary Table S1. Metadata and genomic characteristics of the 26 ciprofloxacin-resistant EPEC ST752 study isolates collected in South Korea (2012–2024).
Sample ID	Year	Collection date	Province	Source	Type	Bioproject No.	BioSample No.	SRA accession no.	Reference	Global clade
20120591	2012	2012-04-12	Gwangju	Human	Sporadic	PRJNA628558	SAMN14734079	SRS6577149	KDCA	4
20122914	2012	2015-09-08	Seoul	Human	Sporadic	PRJNA628558	SAMN14734106	SRS6577056	KDCA	4
20140033	2014	2014-01-06	Gwangju	Human	Sporadic	PRJNA628558	SAMN14734147	SRS6577198	KDCA	4
20140653	2014	2014-02-20	Ulsan	Human	Sporadic	PRJNA628558	SAMN14734153	SRS6577204	KDCA	4
20142960	2014	2015-07-08	Seoul	Human	Sporadic	PRJNA628558	SAMN14734166	SRS6577090	KDCA	4
20144260	2014	2014-09-01	Gwangju	Human	Sporadic	PRJNA628558	SAMN14734173	SRS6577098	KDCA	4
20150021	2015	2015-01-09	Gyeongbuk	Human	Sporadic	PRJNA628558	SAMN14734180	SRS6577106	KDCA	4
20150271	2015	2015-01-08	Jeonbuk	Human	Sporadic	PRJNA628558	SAMN14734182	SRS6577108	KDCA	4
20153243	2015	2015-10-08	Gyeonggi	Human	Sporadic	PRJNA628558	SAMN14734195	SRS6577216	KDCA	4
20153708	2015	2015-11-16	Gyeongbuk	Human	Sporadic	PRJNA628558	SAMN14734197	SRS6577219	KDCA	4
20153766	2015	2015-11-20	Gyeonggi	Human	Sporadic	PRJNA628558	SAMN14734199	SRS6577220	KDCA	4
20153838	2015	2015-11-03	Incheon	Human	Sporadic	PRJNA628558	SAMN14734202	SRS6577224	KDCA	4
20182231	2018	2018-10-08	Ulsan	Human	Sporadic	PRJNA628558	SAMN14734258	SRS6577129	KDCA	4
20191033	2019	2019-07-09	Gyeongbuk	Human	Sporadic	PRJNA898661	SAMN31621852	SRR22201898	KDCA	4
20192025	2019	2019-10-08	Gwangju	Human	Sporadic	PRJNA898661	SAMN31621856	SRR22201896	KDCA	4
20192252	2019	2019-10-23	Incheon	Human	Sporadic	PRJNA898661	SAMN31621857	SRR22201895	KDCA	4
20192273	2019	2019-10-23	Incheon	Human	Sporadic	PRJNA898661	SAMN31621858	SRR22201894	KDCA	4
20220538	2022	2022-05-01	Jeju	Human	Sporadic	PRJNA898661	SAMN54587467	SRR36806514	KDCA	4
20230014	2023	2023-01-03	Seoul	Human	Sporadic	PRJNA898661	SAMN54587468	SRR36806513	KDCA	4
KR13-C07	2013	2013-07-01	Chungbuk	Poultry	Sporadic	PRJNA898661	SAMN31621882	SRR22201868	KDCA	4
KR13-C11	2013	2013-07-01	Chungbuk	Poultry	Sporadic	PRJNA898661	SAMN31621883	SRR22201867	KDCA	4
KR13-C23	2013	2013-07-01	Chungbuk	Poultry	Sporadic	PRJNA898661	SAMN31621884	SRR22201865	KDCA	4
KR13-C42	2013	2013-07-01	Chungbuk	Poultry	Sporadic	PRJNA898661	SAMN31621885	SRR22201905	KDCA	4
KR13-C54	2013	2013-07-01	Chungbuk	Poultry	Sporadic	PRJNA898661	SAMN31621886	SRR22201904	KDCA	4
KR13-C59	2013	2013-07-01	Chungbuk	Poultry	Sporadic	PRJNA898661	SAMN31621887	SRR22201903	KDCA	4
KR13-C62	2013	2013-07-01	Chungbuk	Poultry	Sporadic	PRJNA898661	SAMN31621888	SRR22201902	KDCA	4

## Sheet: SubT2
Supplementary Table S2. Summary of metadata for 482 global ST752 reference isolates retrieved from EnteroBase for the comparative genomic analysis.
Identification no.	Year	Continent	Country	Source	Reference	SRA accession no.
ESC_AC0297AA_AS	2019	Europe	United Kingdom	Human	Enterobase	SRS9704115
ESC_AC0305AA_AS	2019	Europe	United Kingdom	Human	Enterobase	SRS9704123
ESC_AC0323AA_AS	2018	Europe	United Kingdom	Human	Enterobase	SRS9704163
ESC_AC0717AA_AS	2018	Europe	United Kingdom	Human	Enterobase	SRS9741944
ESC_AC0724AA_AS	2018	Europe	United Kingdom	Human	Enterobase	SRS9741952
ESC_AC1372AA_AS	2017	Europe	United Kingdom	Human	Enterobase	SRS9759231
ESC_AC2419AA_AS	2021	Europe	United Kingdom	Human	Enterobase	SRS10477329
ESC_AC2497AA_AS	2021	Europe	United Kingdom	Human	Enterobase	SRS10515028
ESC_AC5179AA_AS	2021	Europe	United Kingdom	Human	Enterobase	SRS10952688
ESC_BC0568AA_AS	2021	Europe	United Kingdom	Human	Enterobase	SRS11199497
ESC_BC6164AA_AS	2021	Europe	United Kingdom	Human	Enterobase	SRS11356527
ESC_BC9215AA_AS	2021	North America	United States	Poultry	Enterobase	SRS11612360
ESC_BC9250AA_AS	2021	North America	United States	Poultry	Enterobase	SRS11612897
ESC_BC9675AA_AS	2019	North America	United States	Poultry	Enterobase	SRS11685183
ESC_CC3311AA_AS	2022	North America	United States	Poultry	Enterobase	SRS11970221
ESC_CC3742AA_AS	2021	North America	United States	Poultry	Enterobase	SRS12075463
ESC_CC3764AA_AS	2022	Europe	United Kingdom	Human	Enterobase	SRS12053176
ESC_CC4288AA_AS	2009	Europe	Netherlands	Poultry	Enterobase	ERS3773433
ESC_CC4297AA_AS	2009	Europe	Netherlands	Poultry	Enterobase	ERS3773412
ESC_CC4390AA_AS	2009	Europe	Netherlands	Poultry	Enterobase	ERS3772875
ESC_CC4421AA_AS	2009	Europe	Netherlands	Poultry	Enterobase	ERS3772732
ESC_CC4919AA_AS	2021	North America	United States	Poultry	Enterobase	SRS12151101
ESC_CC5061AA_AS	2022	Europe	United Kingdom	Human	Enterobase	SRS12167470
ESC_CC5755AA_AS	2018	Asia	Japan	Poultry	Enterobase	DRS230939
ESC_CC5756AA_AS	2018	Asia	Japan	Poultry	Enterobase	DRS230938
ESC_CC5758AA_AS	2018	Asia	Japan	Poultry	Enterobase	DRS230936
ESC_CC5762AA_AS	2018	Asia	Japan	Poultry	Enterobase	DRS230932
ESC_CC5773AA_AS	2018	Asia	Japan	Poultry	Enterobase	DRS231106
ESC_CC6527AA_AS	2022	North America	United States	Poultry	Enterobase	SRS12243403
ESC_CC6971AA_AS	2021	North America	United States	Poultry	Enterobase	SRS12263170
ESC_CC8342AA_AS	2022	North America	United States	Poultry	Enterobase	SRS12361538
ESC_CC9211AA_AS	2022	Europe	United Kingdom	Human	Enterobase	SRS12615280
ESC_CC9620AA_AS	2022	North America	United States	Poultry	Enterobase	SRS12644834
ESC_CC9625AA_AS	2022		United States	Poultry	Enterobase	SRS12644778
ESC_DC1295AA_AS	2019	Asia	Bangladesh	Poultry	Enterobase	NA
ESC_DC1607AA_AS	2022		United States	Poultry	Enterobase	SRS12929689
ESC_DC2840AA_AS	2022	Europe	United Kingdom	Human	Enterobase	SRS13133209
ESC_DC5304AA_AS	2022		United States	Poultry	Enterobase	SRS13305809
ESC_DC7837AA_AS	2022	Europe	United Kingdom	Human	Enterobase	SRS12174775
ESC_EC6414AA_AS	2015		Canada	Poultry	Enterobase	ERS10542460
ESC_EC6419AA_AS	2015		Canada	Poultry	Enterobase	ERS10542455
ESC_EC9414AA_AS	2021	South America	Ecuador	Human	Enterobase	SRS14727512
ESC_EC9424AA_AS	2021	South America	Ecuador	Human	Enterobase	SRS14727500
ESC_FB3528AA_AS	2018	Asia	China	Human	Enterobase	NA
ESC_FB6643AA_AS	2019	North America	United States	Poultry	Enterobase	SRS5460331
ESC_FB7890AA_AS	2018	Asia	China	Human	Enterobase	NA
ESC_FC0411AA_AS	2021	South America	Ecuador	Human	Enterobase	SRS14725930
ESC_FC0730AA_AS	2021	South America	Ecuador	Human	Enterobase	SRS14725619
ESC_FC0748AA_AS	2021	South America	Ecuador	Swine	Enterobase	SRS14725601
ESC_FC0913AA_AS	2021	South America	Ecuador	Human	Enterobase	SRS14725437
ESC_FC1022AA_AS	2021	South America	Ecuador	Canis	Enterobase	SRS14725328
ESC_FC2911AA_AS	2017	Europe	United Kingdom	Poultry	Enterobase	NA
ESC_FC2922AA_AS	2018	Europe	United Kingdom	Poultry	Enterobase	NA
ESC_FC3303AA_AS	2022	Europe	United Kingdom	Human	Enterobase	SRS14974997
ESC_FC4731AA_AS	2020	Europe	Spain	Human	Enterobase	NA
ESC_FC5064AA_AS	2022	Europe	United Kingdom	Human	Enterobase	SRS15145046
ESC_GA3996AA_AS	2006	Europe	Germany	Human	Enterobase	ERS945463
ESC_GA8490AA_AS	2015	Europe	United Kingdom	Human	Enterobase	SRS1439770
ESC_GA9215AA_AS	2016	Europe	United Kingdom	Human	Enterobase	SRS1463998
ESC_GA9390AA_AS	2015	Europe	United Kingdom	Human	Enterobase	SRS1464222
ESC_GB1495AA_AS	2019	Europe	United Kingdom	Human	Enterobase	SRS5577386
ESC_GC2800AA_AS	2021	Europe	Netherlands	Human	Enterobase	SRS15488882
ESC_GC2803AA_AS	2021	Europe	Netherlands	Human	Enterobase	SRS15488879
ESC_GC2806AA_AS	2021	Europe	Netherlands	Human	Enterobase	SRS15488876
ESC_GC2810AA_AS	2021	Europe	Netherlands	Human	Enterobase	SRS15488872
ESC_GC2812AA_AS	2021	Europe	Netherlands	Human	Enterobase	SRS15488870
ESC_GC2813AA_AS	2021	Europe	Netherlands	Human	Enterobase	SRS15488869
ESC_GC5550AA_AS	2022	Europe	United Kingdom	Human	Enterobase	SRS15615335
ESC_HB5843AA_AS	2019	North America	United States	Poultry	Enterobase	SRS5784703
ESC_HB7847AA_AS	2019	North America	United States	Poultry	Enterobase	SRS5922431
ESC_HB8544AA_AS	2019	North America	United States	Poultry	Enterobase	SRS5823312
ESC_HC2681AA_AS	2019	North America	Canada	Wild Animal	Enterobase	SRS16179843
ESC_HC2695AA_AS	2021	North America	Canada	Environment	Enterobase	SRS16179831
ESC_HC2745AA_AS	2021	North America	Canada	Environment	Enterobase	SRS16179790
ESC_HC2775AA_AS	2022	North America	Canada	Environment	Enterobase	SRS16179643
ESC_HC2798AA_AS	2021	North America	Canada	Environment	Enterobase	SRS16179743
ESC_HC2848AA_AS	2019	North America	Canada	Wild Animal	Enterobase	SRS16179713
ESC_HC2850AA_AS	2021	North America	Canada	Wild Animal	Enterobase	SRS16179710
ESC_HC2872AA_AS	2019	North America	Canada	Wild Animal	Enterobase	SRS16179686
ESC_HC2923AA_AS	2019	North America	Canada	Wild Animal	Enterobase	SRS16179630
ESC_HC2955AA_AS	2021	North America	Canada	Environment	Enterobase	SRS16179593
ESC_HC2967AA_AS	2019	North America	Canada	Wild Animal	Enterobase	SRS16179581
ESC_HC4304AA_AS	2022	North America	United States	Poultry	Enterobase	SRS16143944
ESC_HC5443AA_AS	2022	Europe	United Kingdom	Human	Enterobase	SRS16296446
ESC_HC7083AA_AS	2019	Europe	United Kingdom	Poultry	Enterobase	NA
ESC_HC7101AA_AS	2019	Europe	United Kingdom	Poultry	Enterobase	NA
ESC_HC7148AA_AS	2019	Europe	United Kingdom	Poultry	Enterobase	NA
ESC_HC7201AA_AS	2020	Europe	United Kingdom	Poultry	Enterobase	NA
ESC_HC7233AA_AS	2020	Europe	United Kingdom	Poultry	Enterobase	NA
ESC_HC7452AA_AS	2021	Europe	United Kingdom	Poultry	Enterobase	NA
ESC_HC7455AA_AS	2021	Europe	United Kingdom	Poultry	Enterobase	NA
ESC_HC7530AA_AS	2021	Europe	United Kingdom	Poultry	Enterobase	NA
ESC_HC7578AA_AS	2022	Europe	United Kingdom	Poultry	Enterobase	NA
ESC_HC7584AA_AS	2022	Europe	United Kingdom	Poultry	Enterobase	NA
ESC_HC7592AA_AS	2021	Europe	United Kingdom	Poultry	Enterobase	NA
ESC_HC7597AA_AS	2022	Europe	United Kingdom	Poultry	Enterobase	NA
ESC_HC7603AA_AS	2022	Europe	United Kingdom	Poultry	Enterobase	NA
ESC_HC7616AA_AS	2022	Europe	United Kingdom	Poultry	Enterobase	NA
ESC_HC7655AA_AS	2021	Europe	United Kingdom	Poultry	Enterobase	NA
ESC_HC7684AA_AS	2021	Europe	United Kingdom	Poultry	Enterobase	NA
ESC_HC7736AA_AS	2018	Europe	United Kingdom	Poultry	Enterobase	NA
ESC_HC7777AA_AS	2020	North America	United States	Poultry	Enterobase	SRS16434178
ESC_HC8523AA_AS	2023	Europe	United Kingdom	Human	Enterobase	SRS16547527
ESC_HC8831AA_AS	2020	North America	United States	Poultry	Enterobase	SRS16589834
ESC_HC8832AA_AS	2020	North America	United States	Poultry	Enterobase	SRS16589833
ESC_IC2912AA_AS	2023	North America	United States	Poultry	Enterobase	SRS16943492
ESC_IC3987AA_AS	2023	North America	United States	Poultry	Enterobase	SRS17031603
ESC_IC4587AA_AS	2017	South America	Brazil	Human	Enterobase	NA
ESC_JA7871AA_AS	2016	Europe	United Kingdom	Human	Enterobase	SRS1790379
ESC_JB3283AA_AS	2013	Europe	Spain	Poultry	Enterobase	SRS6252527
ESC_JB3285AA_AS	2013	Europe	Spain	Poultry	Enterobase	SRS6252529
ESC_JB4605AA_AS	2013	Europe	Spain	Poultry	Enterobase	SRS6252525
ESC_JB8834AA_AS	2020	Europe	United Kingdom	Human	Enterobase	SRS6348764
ESC_JC6852AA_AS	2023	North America	United States	Poultry	Enterobase	SRS17617134
ESC_JC6854AA_AS	2023	North America	United States	Poultry	Enterobase	SRS17617120
ESC_JC8645AA_AS	2023	North America	United States	Poultry	Enterobase	SRS17873028
ESC_KB5083AA_AS	2019	North America	United States	Poultry	Enterobase	NA
ESC_KB8423AA_AS	2014	Europe	Norway	Poultry	Enterobase	ERS4408020
ESC_KB8819AA_AS	2016	Europe	Norway	Poultry	Enterobase	ERS4408029
ESC_KB9738AA_AS	2015	Oceania	Australia	Poultry	Enterobase	SRS4493287
ESC_KB9764AA_AS	2015	Oceania	Australia	Poultry	Enterobase	SRS4493300
ESC_KC2908AA_AS	2023	North America	United States	Poultry	Enterobase	SRS18149376
ESC_LB2974AA_AS	2012	Asia	South Korea	Human	Enterobase	SRS6577055
ESC_LB3187AA_AS	2018	Asia	South Korea	Human	Enterobase	SRS6577268
ESC_LB3434AA_AS	2020	North America	United States	Poultry	Enterobase	SRS6605151
ESC_LB8116AA_AS	2020	North America	United States	Poultry	Enterobase	SRS6850541
ESC_LB9631AA_AS	2020	North America	United States	Poultry	Enterobase	SRS6919696
ESC_LB9637AA_AS	2020	North America	United States	Poultry	Enterobase	SRS6919705
ESC_LC0832AA_AS	2023	North America	United States	Bovine	Enterobase	SRS18622756
ESC_LC0837AA_AS	2023	North America	United States	Swine	Enterobase	SRS18622750
ESC_LC3684AA_AS	2020	North America	United States	Poultry	Enterobase	SRS18769885
ESC_LC3718AA_AS	2023	North America	United States	Environment	Enterobase	SRS18769856
ESC_LC3719AA_AS	2023	North America	United States	Poultry	Enterobase	SRS18769853
ESC_LC3720AA_AS	2023	North America	United States	Poultry	Enterobase	SRS18769852
ESC_LC3722AA_AS	2023	North America	United States	Poultry	Enterobase	SRS18769850
ESC_LC3724AA_AS	2023	North America	United States	Poultry	Enterobase	SRS18769846
ESC_LC3725AA_AS	2023	North America	United States	Poultry	Enterobase	SRS18769847
ESC_LC9594AA_AS	2022	Europe	United Kingdom	Poultry	Enterobase	NA
ESC_LC9965AA_AS	2023	Europe	United Kingdom	Poultry	Enterobase	NA
ESC_MA3596AA_AS	2017	North America	United States	Bovine	Enterobase	SRS2121973
ESC_MA9456AA_AS	2014	Europe	Norway	Human	Enterobase	NA
ESC_MB7490AA_AS	2020	Europe	United Kingdom	Human	Enterobase	SRS7204892
ESC_MC0107AA_AS	2023	Europe	United Kingdom	Poultry	Enterobase	NA
ESC_MC5353AA_AS	2023	North America	United States	Poultry	Enterobase	SRS19668636
ESC_MC7305AA_AS	2023	North America	United States	Poultry	Enterobase	SRS19929038
ESC_NA6451AA_AS	2016	Africa	Uganda	Poultry	Enterobase	SRS2177362
ESC_NB0465AA_AS	2020	Europe	United Kingdom	Human	Enterobase	SRS7309259
ESC_NB0466AA_AS	2020	Europe	United Kingdom	Human	Enterobase	SRS7309793
ESC_NB1668AA_AS	2020	Europe	United Kingdom	Human	Enterobase	SRS7351541
ESC_NB1693AA_AS	2020	Europe	United Kingdom	Human	Enterobase	SRS7351574
ESC_NB1886AA_AS	2020	North America	United States	Poultry	Enterobase	SRS7369629
ESC_NB2471AA_AS	2020	Europe	United Kingdom	Human	Enterobase	SRS7397735
ESC_NB2664AA_AS	2020	North America	United States	Poultry	Enterobase	SRS7411144
ESC_NB4008AA_AS	2020	North America	United States	Poultry	Enterobase	SRS7435044
ESC_NB4014AA_AS	2020	North America	United States	Poultry	Enterobase	SRS7435050
ESC_NB4676AA_AS	2017	Europe	United Kingdom	Poultry	Enterobase	SRS4644584
ESC_NB4679AA_AS	2017	Europe	United Kingdom	Poultry	Enterobase	SRS4644587
ESC_NB4681AA_AS	2017	Europe	United Kingdom	Poultry	Enterobase	SRS4644589
ESC_NB4740AA_AS	2017	Europe	United Kingdom	Poultry	Enterobase	SRS4644593
ESC_NB5146AA_AS	2016	Europe	Spain	Poultry	Enterobase	SRS5197381
ESC_NB8090AA_AS	2020	Europe	United Kingdom	Human	Enterobase	SRS7473390
ESC_NB8254AA_AS	2019	Europe	United Kingdom	Human	Enterobase	SRS7473589
ESC_NB9803AA_AS	2020	Europe	United Kingdom	Human	Enterobase	SRS7509867
ESC_NC2172AA_AS	2023	North America	United States	Poultry	Enterobase	SRS20207544
ESC_NC6803AA_AS	2023	Europe	United Kingdom	Human	Enterobase	SRS20639458
ESC_NC7701AA_AS	2024	Europe	United Kingdom	Human	Enterobase	SRS20678851
ESC_NC7709AA_AS	2024	Europe	United Kingdom	Human	Enterobase	SRS20678839
ESC_NC7803AA_AS	2024	Europe	United Kingdom	Human	Enterobase	SRS20711783
ESC_NC8489AA_AS	2017	North America	Mexico	Poultry	Enterobase	SRS20755031
ESC_NC8503AA_AS	2017	North America	Mexico	Poultry	Enterobase	SRS20755015
ESC_NC8524AA_AS	2017	North America	Mexico	Poultry	Enterobase	SRS20754996
ESC_NC8538AA_AS	2017	North America	Mexico	Poultry	Enterobase	SRS20754982
ESC_NC8645AA_AS	2024	Europe	United Kingdom	Human	Enterobase	SRS20747944
ESC_NC8742AA_AS	2024	Europe	United Kingdom	Human	Enterobase	SRS20766441
ESC_NC8953AA_AS	2024	Europe	United Kingdom	Human	Enterobase	SRS20768733
ESC_OA9372AA_AS	2017	North America	United States	Poultry	Enterobase	SRS2401363
ESC_OC0178AA_AS	2024	Europe	United Kingdom	Human	Enterobase	SRS20812999
ESC_OC1616AA_AS	2021	North America	United States	Poultry	Enterobase	SRS20939663
ESC_OC5442AA_AS	2024	Europe	United Kingdom	Human	Enterobase	SRS21137057
ESC_OC5453AA_AS	2024	Europe	United Kingdom	Human	Enterobase	SRS21130001
ESC_OC7363AA_AS	2024	North America	United States	Poultry	Enterobase	SRS21280151
ESC_OC8003AA_AS	2023	Europe	United Kingdom	Human	Enterobase	SRS21333322
ESC_OC9316AA_AS	2023	Europe	United Kingdom	Human	Enterobase	SRS21339781
ESC_OC9705AA_AS	2023	Europe	United Kingdom	Human	Enterobase	SRS21352526
ESC_PA8105AA_AS	2017	North America	United States	Poultry	Enterobase	SRS2558752
ESC_PB1138AA_AS	2020	Europe	United Kingdom	Human	Enterobase	SRS7647356
ESC_PC0437AA_AS	2023	Europe	United Kingdom	Human	Enterobase	SRS21395974
ESC_PC0523AA_AS	2023	Europe	United Kingdom	Human	Enterobase	SRS21395841
ESC_PC1206AA_AS	2023	Europe	United Kingdom	Human	Enterobase	SRS21424558
ESC_PC1463AA_AS	2023	Europe	United Kingdom	Human	Enterobase	SRS21431848
ESC_PC1483AA_AS	2024	Europe	United Kingdom	Human	Enterobase	SRS21431821
ESC_PC2767AA_AS	2023	Europe	United Kingdom	Human	Enterobase	SRS21450790
ESC_PC3162AA_AS	2023	Europe	United Kingdom	Human	Enterobase	SRS21466977
ESC_PC3229AA_AS	2023	Europe	United Kingdom	Human	Enterobase	SRS21466874
ESC_PC3446AA_AS	2023	Europe	United Kingdom	Human	Enterobase	SRS21489285
ESC_PC3571AA_AS	2023	Europe	United Kingdom	Human	Enterobase	SRS21489110
ESC_PC4079AA_AS	2023	Europe	United Kingdom	Human	Enterobase	SRS21492873
ESC_PC4578AA_AS	2023	Europe	United Kingdom	Human	Enterobase	SRS21495509
ESC_PC4748AA_AS	2024	North America	United States	Poultry	Enterobase	SRS21113047
ESC_PC5065AA_AS	2020	Africa	South Africa	Poultry	Enterobase	NA
ESC_PC5102AA_AS	2020	Africa	South Africa	Environment	Enterobase	NA
ESC_PC5111AA_AS	2019	Africa	South Africa	Environment	Enterobase	NA
ESC_PC5121AA_AS	2019	Africa	South Africa	Poultry	Enterobase	NA
ESC_PC5124AA_AS	2019	Africa	South Africa	Poultry	Enterobase	NA
ESC_PC5129AA_AS	2019	Africa	South Africa	Poultry	Enterobase	NA
ESC_PC5130AA_AS	2019	Africa	South Africa	Poultry	Enterobase	NA
ESC_PC5131AA_AS	2019	Africa	South Africa	Environment	Enterobase	NA
ESC_PC5133AA_AS	2019	Africa	South Africa	Human	Enterobase	NA
ESC_PC5378AA_AS	2024	Europe	United Kingdom	Human	Enterobase	SRS21553169
ESC_PC5564AA_AS	2024	Europe	United Kingdom	Human	Enterobase	SRS21566119
ESC_PC5603AA_AS	2024	Europe	United Kingdom	Human	Enterobase	SRS21577519
ESC_PC6487AA_AS	2024	Europe	United Kingdom	Human	Enterobase	SRS21682985
ESC_PC6732AA_AS	2024	Europe	United Kingdom	Human	Enterobase	SRS21692742
ESC_PC6764AA_AS	2024	Europe	United Kingdom	Human	Enterobase	SRS21692669
ESC_PC6805AA_AS	2024	Europe	United Kingdom	Human	Enterobase	SRS21706169
ESC_PC7820AA_AS	2024	Europe	United Kingdom	Human	Enterobase	SRS21785011
ESC_PC8165AA_AS	2024	Europe	United Kingdom	Human	Enterobase	SRS21851717
ESC_PC9029AA_AS	2024	Europe	United Kingdom	Human	Enterobase	SRS21897910
ESC_PC9030AA_AS	2024	Europe	United Kingdom	Human	Enterobase	SRS21897911
ESC_PC9870AA_AS	2024	Europe	United Kingdom	Human	Enterobase	SRS21945344
ESC_QA3799AA_AS	2015	Europe	Denmark	Poultry	Enterobase	ERS1229518
ESC_QA3809AA_AS	2015	Europe	Denmark	Poultry	Enterobase	ERS1229528
ESC_QA3816AA_AS	2015	Europe	Denmark	Poultry	Enterobase	ERS1229535
ESC_QA3826AA_AS	2015	Europe	Denmark	Poultry	Enterobase	ERS1229545
ESC_QA3833AA_AS	2015	Europe	Denmark	Poultry	Enterobase	ERS1229552
ESC_QA3840AA_AS	2014	Europe	Denmark	Poultry	Enterobase	ERS1229559
ESC_QA3864AA_AS	2015	Europe	Denmark	Poultry	Enterobase	ERS1229583
ESC_QA3920AA_AS	2017	North America	United States	Poultry	Enterobase	SRS2646527
ESC_QA3923AA_AS	2017	North America	United States	Poultry	Enterobase	SRS2646529
ESC_QA9828AA_AS	2017	North America	United States	Poultry	Enterobase	SRS2707230
ESC_QC0047AA_AS	2024	Europe	United Kingdom	Human	Enterobase	SRS21968639
ESC_QC0093AA_AS	2024	Europe	United Kingdom	Human	Enterobase	SRS21984573
ESC_QC3627AA_AS	2024	Europe	United Kingdom	Human	Enterobase	SRS21561266
ESC_QC3655AA_AS	2024	Europe	United Kingdom	Human	Enterobase	SRS22066200
ESC_QC3662AA_AS	2024	Europe	United Kingdom	Human	Enterobase	SRS22066207
ESC_QC9513AA_AS	2024	North America	United States	Poultry	Enterobase	SRS22178409
ESC_QC9596AA_AS	2024	Europe	United Kingdom	Human	Enterobase	SRS22173763
ESC_QC9597AA_AS	2024	Europe	United Kingdom	Human	Enterobase	SRS22173764
ESC_QC9648AA_AS	2024	North America	United States	Poultry	Enterobase	SRS22225409
ESC_RA3914AA_AS	2008	Europe	Denmark	Animal Feed	Enterobase	ERS1472932
ESC_RA3924AA_AS	2009	Europe	Denmark	Animal Feed	Enterobase	ERS1472942
ESC_RA3933AA_AS	2010	Europe	Denmark	Animal Feed	Enterobase	ERS1472951
ESC_RA4224AA_AS	2017	Europe	Germany	Poultry	Enterobase	NA
ESC_RA4581AA_AS	2018	North America	United States	Poultry	Enterobase	SRS2921329
ESC_RA5125AA_AS	2012	Europe	Germany	Poultry	Enterobase	ERS2025521
ESC_RA6767AA_AS	2015	Europe	Denmark	Poultry	Enterobase	NA
ESC_RA6770AA_AS	2015	Europe	Denmark	Poultry	Enterobase	NA
ESC_RA7223AA_AS	2015	Europe	Denmark	Poultry	Enterobase	NA
ESC_RA7229AA_AS	2015	Europe	Denmark	Poultry	Enterobase	NA
ESC_RA7685AA_AS	2015	Europe	Denmark	Poultry	Enterobase	NA
ESC_RA7711AA_AS	2015	Europe	Denmark	Poultry	Enterobase	NA
ESC_RA8786AA_AS	2018	North America	United States	Poultry	Enterobase	SRS3118388
ESC_RB9908AA_AS	2020	Europe	United Kingdom	Human	Enterobase	SRS7822990
ESC_RC0565AA_AS	2024	Europe	United Kingdom	Human	Enterobase	SRS22277258
ESC_RC2132AA_AS	2024	Europe	United Kingdom	Human	Enterobase	SRS22321320
ESC_RC2464AA_AS	2024	Europe	United Kingdom	Human	Enterobase	SRS22379440
ESC_RC3528AA_AS	2024	Europe	United Kingdom	Human	Enterobase	SRS22447127
ESC_RC8113AA_AS	2024	Europe	United Kingdom	Human	Enterobase	SRS22495718
ESC_SA4042AA_AS	2017	Europe	United Kingdom	Human	Enterobase	SRS3362828
ESC_SA4802AA_AS	2016	Europe	United Kingdom	Human	Enterobase	SRS3382470
ESC_SA4952AA_AS	2017	Europe	United Kingdom	Human	Enterobase	SRS3369233
ESC_SA7839AA_AS	2018	North America	United States	Poultry	Enterobase	SRS3490848
ESC_SA9319AA_AS	2012	South America	Brazil	Poultry	Enterobase	SRS3527144
ESC_SC2217AA_AS	2024	Europe	United Kingdom	Human	Enterobase	SRS22581996
ESC_SC2782AA_AS	2018	Europe	Bulgaria	Poultry	Enterobase	ERS5882858
ESC_SC2801AA_AS	2018	Europe	Romania	Poultry	Enterobase	ERS5882948
ESC_SC2870AA_AS	2018	Europe	Spain	Poultry	Enterobase	ERS5883001
ESC_SC3739AA_AS	2018	Europe	Belgium	Poultry	Enterobase	ERS5882830
ESC_SC3740AA_AS	2018	Europe	Romania	Poultry	Enterobase	ERS5882950
ESC_SC3897AA_AS	2024	Europe	United Kingdom	Human	Enterobase	SRS22589673
ESC_SC4683AA_AS	2024	Europe	United Kingdom	Human	Enterobase	SRS22650883
ESC_SC6324AA_AS	2024	Europe	United Kingdom	Human	Enterobase	SRS22757518
ESC_SC7001AA_AS	2024	Europe	United Kingdom	Human	Enterobase	SRS22826463
ESC_SC8795AA_AS	2024	Europe	United Kingdom	Human	Enterobase	SRS22874990
ESC_TA2080AA_AS	2018	North America	United States	Poultry	Enterobase	SRS3681442
ESC_TA9972AA_AS	2018	North America	United States	Poultry	Enterobase	SRS3855846
ESC_TA9974AA_AS	2018	North America	United States	Poultry	Enterobase	SRS3855848
ESC_TB1049AA_AS	2020	Europe	United Kingdom	Human	Enterobase	SRS7873676
ESC_TB1051AA_AS	2020	Europe	United Kingdom	Human	Enterobase	SRS7873802
ESC_TB5160AA_AS	2020	Europe	United Kingdom	Human	Enterobase	SRS7877684
ESC_TB5998AA_AS	2020	Europe	United Kingdom	Human	Enterobase	SRS7895327
ESC_TC1289AA_AS	2024	Europe	United Kingdom	Human	Enterobase	SRS22949632
ESC_TC4339AA_AS	2013	North America	Canada	Poultry	Enterobase	SRS23016712
ESC_TC5027AA_AS	2012	North America	Canada	Poultry	Enterobase	SRS23016075
ESC_TC5603AA_AS	2013	North America	Canada	Poultry	Enterobase	SRS23033147
ESC_TC5604AA_AS	2013	North America	Canada	Poultry	Enterobase	SRS23033146
ESC_TC5714AA_AS	2013	North America	Canada	Poultry	Enterobase	SRS23033035
ESC_TC5956AA_AS	2013	North America	Canada	Poultry	Enterobase	SRS23032793
ESC_TC6056AA_AS	2013	North America	Canada	Poultry	Enterobase	SRS23032693
ESC_TC6147AA_AS	2013	North America	Canada	Poultry	Enterobase	SRS23032601
ESC_TC6250AA_AS	2013	North America	Canada	Poultry	Enterobase	SRS23032501
ESC_TC6324AA_AS	2013	North America	Canada	Poultry	Enterobase	SRS23032426
ESC_TC6418AA_AS	2013	North America	Canada	Poultry	Enterobase	SRS23032333
ESC_TC6495AA_AS	2013	North America	Canada	Poultry	Enterobase	SRS23032171
ESC_TC6522AA_AS	2013	North America	Canada	Poultry	Enterobase	SRS23032148
ESC_TC6679AA_AS	2013	North America	Canada	Poultry	Enterobase	SRS23031988
ESC_TC6826AA_AS	2013	North America	Canada	Poultry	Enterobase	SRS23031840
ESC_TC6934AA_AS	2013	North America	Canada	Poultry	Enterobase	SRS23031738
ESC_TC6956AA_AS	2013	North America	Canada	Poultry	Enterobase	SRS23031716
ESC_TC6963AA_AS	2013	North America	Canada	Poultry	Enterobase	SRS23031709
ESC_TC6964AA_AS	2013	North America	Canada	Poultry	Enterobase	SRS23031708
ESC_TC7038AA_AS	2013	North America	Canada	Poultry	Enterobase	SRS23031634
ESC_TC7322AA_AS	2024	Europe	United Kingdom	Human	Enterobase	SRS23035681
ESC_UA5375AA_AS	2018	North America	United States	Poultry	Enterobase	SRS4042552
ESC_UA6247AA_AS	2015	Europe	Denmark	Poultry	Enterobase	NA
ESC_UA6568AA_AS	2018	North America	United States	Poultry	Enterobase	SRS2992288
ESC_UA6796AA_AS	2018	North America	United States	Poultry	Enterobase	SRS4054289
ESC_UB6501AA_AS	2020	North America	United States	Poultry	Enterobase	SRS8177134
ESC_UB8133AA_AS	2020	North America	United States	Poultry	Enterobase	SRS8245351
ESC_UB8154AA_AS	2021	North America	United States	Poultry	Enterobase	SRS8245859
ESC_UB8463AA_AS	2021	North America	United States	Poultry	Enterobase	SRS8268654
ESC_UC0065AA_AS	2024	Europe	United Kingdom	Human	Enterobase	SRS23166592
ESC_UC2756AA_AS	2024	Europe	United Kingdom	Human	Enterobase	SRS23228848
ESC_UC3442AA_AS	2021	Asia	Indonesia	Poultry	Enterobase	DRS426562
ESC_UC3603AA_AS	2024	North America	United States	Poultry	Enterobase	SRS23268738
ESC_UC4538AA_AS	2024	North America	United States	Poultry	Enterobase	SRS23352239
ESC_UC4951AA_AS	2024	Europe	United Kingdom	Human	Enterobase	SRS23358278
ESC_UC5897AA_AS	2024	Europe	United Kingdom	Human	Enterobase	SRS23402033
ESC_UC7412AA_AS	2024	North America	United States	Poultry	Enterobase	SRS23522803
ESC_UC7903AA_AS	2024	Europe	United Kingdom	Human	Enterobase	SRS23541060
ESC_UC8060AA_AS	2024	Europe	United Kingdom	Poultry	Enterobase	NA
ESC_UC8098AA_AS	2024	Europe	United Kingdom	Poultry	Enterobase	NA
ESC_UC8107AA_AS	2024	Europe	United Kingdom	Poultry	Enterobase	NA
ESC_UC8110AA_AS	2024	Europe	United Kingdom	Poultry	Enterobase	NA
ESC_UC8112AA_AS	2024	Europe	United Kingdom	Poultry	Enterobase	NA
ESC_UC8129AA_AS	2024	Europe	United Kingdom	Poultry	Enterobase	NA
ESC_UC8138AA_AS	2024	Europe	United Kingdom	Poultry	Enterobase	NA
ESC_UC8297AA_AS	2024	Europe	United Kingdom	Poultry	Enterobase	NA
ESC_UC8309AA_AS	2023	Europe	United Kingdom	Poultry	Enterobase	NA
ESC_UC8311AA_AS	2023	Europe	United Kingdom	Poultry	Enterobase	NA
ESC_UC8312AA_AS	2023	Europe	United Kingdom	Poultry	Enterobase	NA
ESC_UC8317AA_AS	2023	Europe	United Kingdom	Poultry	Enterobase	NA
ESC_UC8321AA_AS	2023	Europe	United Kingdom	Poultry	Enterobase	NA
ESC_UC8328AA_AS	2023	Europe	United Kingdom	Poultry	Enterobase	NA
ESC_UC8330AA_AS	2023	Europe	United Kingdom	Poultry	Enterobase	NA
ESC_UC8333AA_AS	2023	Europe	United Kingdom	Poultry	Enterobase	NA
ESC_UC8334AA_AS	2023	Europe	United Kingdom	Poultry	Enterobase	NA
ESC_UC8335AA_AS	2023	Europe	United Kingdom	Poultry	Enterobase	NA
ESC_UC8341AA_AS	2023	Europe	United Kingdom	Poultry	Enterobase	NA
ESC_UC8343AA_AS	2023	Europe	United Kingdom	Poultry	Enterobase	NA
ESC_UC8344AA_AS	2023	Europe	United Kingdom	Poultry	Enterobase	NA
ESC_UC8351AA_AS	2023	Europe	United Kingdom	Poultry	Enterobase	NA
ESC_UC8355AA_AS	2023	Europe	United Kingdom	Poultry	Enterobase	NA
ESC_UC8356AA_AS	2023	Europe	United Kingdom	Poultry	Enterobase	NA
ESC_UC8358AA_AS	2023	Europe	United Kingdom	Poultry	Enterobase	NA
ESC_UC9683AA_AS	2024	Europe	United Kingdom	Human	Enterobase	SRS23627640
ESC_VA5414AA_AS	2018	North America	United States	Poultry	Enterobase	SRS4197487
ESC_VA6706AA_AS	2018	North America	United States	Poultry	Enterobase	SRS4246332
ESC_VA9658AA_AS	2015	Europe	United Kingdom	Environment	Enterobase	SRS4303833
ESC_VA9715AA_AS	2015	Europe	United Kingdom	Poultry	Enterobase	SRS4303890
ESC_VA9719AA_AS	2015	Europe	United Kingdom	Poultry	Enterobase	SRS4303894
ESC_VA9738AA_AS	2015	Europe	United Kingdom	Poultry	Enterobase	SRS4303913
ESC_VB0031AA_AS	2018	Asia	Lebanon	Poultry	Enterobase	SRS7680576
ESC_VB0343AA_AS	2018	Europe	Hungary	Poultry	Enterobase	SRS8101952
ESC_VB1447AA_AS	2020	North America	United States	Poultry	Enterobase	SRS8380781
ESC_VB1856AA_AS	2020	North America	United States	Poultry	Enterobase	SRS8432210
ESC_VB1865AA_AS	2016	North America	United States	Poultry	Enterobase	SRS8398820
ESC_VB3001AA_AS	2016	Europe	Lithuania	Poultry	Enterobase	ERS5913826
ESC_VB3061AA_AS	2016	Europe	Spain	Poultry	Enterobase	ERS5913912
ESC_VB3166AA_AS	2016	North America	United States	Poultry	Enterobase	SRS8487412
ESC_VB3182AA_AS	2021	North America	United States	Poultry	Enterobase	SRS8490070
ESC_VB8022AA_AS	2021	North America	United States	Poultry	Enterobase	SRS8699475
ESC_VB8034AA_AS	2021	North America	United States	Poultry	Enterobase	SRS8699487
ESC_VB8041AA_AS	2021	North America	United States	Poultry	Enterobase	SRS8699494
ESC_VB9839AA_AS	2016	North America	United States	Poultry	Enterobase	SRS8760220
ESC_VC1420AA_AS	2024	Europe	United Kingdom	Human	Enterobase	SRS23674553
ESC_VC1639AA_AS	2024	North America	United States	Poultry	Enterobase	SRS23354847
ESC_VC1640AA_AS	2024	North America	United States	Poultry	Enterobase	SRS23352247
ESC_VC3120AA_AS	2024	North America	United States	Poultry	Enterobase	SRS23729635
ESC_VC4466AA_AS	2025	Europe	United Kingdom	Human	Enterobase	SRS23778611
ESC_VC6627AA_AS	2025	Europe	United Kingdom	Human	Enterobase	SRS23903264
ESC_VC6639AA_AS	2025	Europe	United Kingdom	Human	Enterobase	SRS23903228
ESC_VC9475AA_AS	2025	North America	United States	Poultry	Enterobase	SRS24042881
ESC_VC9917AA_AS	2024	North America	United States	Poultry	Enterobase	SRS24072709
ESC_WB0301AA_AS	2021	Europe	United Kingdom	Human	Enterobase	SRS8791218
ESC_WB0410AA_AS	2019	Asia	Thailand	Poultry	Enterobase	SRS8511739
ESC_WB0800AA_AS	2000	Europe	Denmark	Human	Enterobase	SRS4521863
ESC_WB0805AA_AS	2016	Europe	Austria	Human	Enterobase	SRS4521868
ESC_WB2823AA_AS	2016	North America	United States	Poultry	Enterobase	SRS8923487
ESC_WB3677AA_AS	2015	Europe	Germany	Poultry	Enterobase	ERS5336384
ESC_WB3696AA_AS	2015	Europe	Germany	Poultry	Enterobase	ERS5336403
ESC_WB3723AA_AS	2015	Europe	Denmark	Poultry	Enterobase	ERS5336430
ESC_WB3844AA_AS	2015	Europe	Denmark	Poultry	Enterobase	ERS5336516
ESC_WB3886AA_AS	2008	Europe	Denmark	Human	Enterobase	ERS6349229
ESC_WB3889AA_AS	2011	Europe	Denmark	Human	Enterobase	ERS6349235
ESC_WB6583AA_AS	2016	Europe	Norway	Poultry	Enterobase	ERS6479756
ESC_WB6602AA_AS	2016	Europe	Norway	Poultry	Enterobase	ERS6479775
ESC_WB6620AA_AS	2016	North America	United States	Poultry	Enterobase	SRS9076913
ESC_WB6831AA_AS	2016	Europe	Norway	Poultry	Enterobase	ERS6479782
ESC_WB6942AA_AS	2020	North America	United States	Poultry	Enterobase	SRS9089806
ESC_WB6964AA_AS	2020	North America	United States	Poultry	Enterobase	SRS9089829
ESC_WB6981AA_AS	2021	North America	United States	Poultry	Enterobase	SRS9090091
ESC_WB8250AA_AS	2015	Europe	Netherlands	Poultry	Enterobase	ERS6219020
ESC_WB9571AA_AS	2021	North America	United States	Poultry	Enterobase	SRS9180929
ESC_WC0169AA_AS	2025	Europe	United Kingdom	Human	Enterobase	SRS24078898
ESC_WC1293AA_AS	2025	Europe	United Kingdom	Human	Enterobase	SRS24145976
ESC_WC1313AA_AS	2025	Europe	United Kingdom	Human	Enterobase	SRS24145790
ESC_WC1316AA_AS	2025	Europe	United Kingdom	Human	Enterobase	SRS24145786
ESC_WC1321AA_AS	2025	Europe	United Kingdom	Human	Enterobase	SRS24138284
ESC_WC1389AA_AS	2025	Europe	United Kingdom	Human	Enterobase	SRS24148786
ESC_WC1695AA_AS	2025	Europe	United Kingdom	Human	Enterobase	SRS24152280
ESC_WC4042AA_AS	2025	Europe	United Kingdom	Human	Enterobase	SRS24251994
ESC_WC5206AA_AS	2025	North America	United States	Poultry	Enterobase	SRS24351017
ESC_WC5441AA_AS	2025	Europe	United Kingdom	Human	Enterobase	SRS24369043
ESC_WC7124AA_AS	2025	Europe	United Kingdom	Human	Enterobase	SRS24479563
ESC_WC7386AA_AS	2025	North America	United States	Poultry	Enterobase	SRS24532234
ESC_WC7428AA_AS	2025	Europe	United Kingdom	Human	Enterobase	SRS24091100
ESC_WC8539AA_AS	2025	Europe	United Kingdom	Human	Enterobase	SRS24583481
ESC_WC8546AA_AS	2025	Europe	United Kingdom	Human	Enterobase	SRS24582757
ESC_WC8779AA_AS	2025	Europe	United Kingdom	Human	Enterobase	SRS24604081
ESC_WC8781AA_AS	2025	Europe	United Kingdom	Human	Enterobase	SRS24604079
ESC_WC8831AA_AS	2024	Asia	Japan	Poultry	Enterobase	DRS448768
ESC_WC8834AA_AS	2024	Asia	Japan	Poultry	Enterobase	DRS448771
ESC_WC8843AA_AS	2024	Asia	Japan	Poultry	Enterobase	DRS448770
ESC_WC8844AA_AS	2024	Asia	Japan	Poultry	Enterobase	DRS448769
ESC_XA0839AA_AS	2019	North America	United States	Poultry	Enterobase	SRS4424569
ESC_XA0849AA_AS	2019	North America	United States	Poultry	Enterobase	SRS4424591
ESC_XC0508AA_AS	2025	North America	United States	Poultry	Enterobase	SRS24644623
ESC_XC0519AA_AS	2025	North America	United States	Poultry	Enterobase	SRS24643660
ESC_XC1241AA_AS	2025	Europe	United Kingdom	Human	Enterobase	SRS24688552
ESC_XC1244AA_AS	2025	Europe	United Kingdom	Human	Enterobase	SRS24688371
ESC_XC2373AA_AS	2024	North America	United States	Poultry	Enterobase	SRS24769608
ESC_XC3373AA_AS	2025	North America	United States	Poultry	Enterobase	SRS24836577
ESC_XC5229AA_AS	2025	Europe	United Kingdom	Human	Enterobase	SRS24905576
ESC_XC6984AA_AS	2025	Europe	United Kingdom	Human	Enterobase	SRS24993316
ESC_XC7892AA_AS	2025	North America	United States	Poultry	Enterobase	SRS25054542
ESC_XC7927AA_AS	2025	Europe	United Kingdom	Human	Enterobase	SRS25041495
ESC_XC8572AA_AS	2022	North America	United States	Poultry	Enterobase	SRS25081675
ESC_XC8630AA_AS	2025	North America	United States	Poultry	Enterobase	SRS25086738
ESC_XC9244AA_AS	2025	Europe	United Kingdom	Human	Enterobase	SRS25089082
ESC_XC9880AA_AS	2025	North America	United States	Poultry	Enterobase	SRS25164826
ESC_YA0898AA_AS	2019	North America	United States	Poultry	Enterobase	SRS4572147
ESC_YA6224AA_AS	2019	North America	United States	Poultry	Enterobase	SRS4628165
ESC_YB0941AA_AS	2021	North America	United States	Poultry	Enterobase	SRS9455985
ESC_YB0944AA_AS	2021	North America	United States	Poultry	Enterobase	SRS9455991
ESC_YB0949AA_AS	2021	North America	United States	Poultry	Enterobase	SRS9455996
ESC_YB0951AA_AS	2021	North America	United States	Poultry	Enterobase	SRS9455998
ESC_YB0973AA_AS	2021	North America	United States	Poultry	Enterobase	SRS9456025
ESC_YC1939AA_AS	2025	North America	United States	Poultry	Enterobase	SRS25283029
ESC_YC2371AA_AS	2020	Europe	Portugal	Poultry	Enterobase	ERS23957075
ESC_YC2372AA_AS	2022	Europe	Cyprus	Poultry	Enterobase	ERS23987439
ESC_YC2382AA_AS	2022	Europe	Germany	Poultry	Enterobase	ERS23987469
ESC_YC2428AA_AS	2020	Europe	Romania	Poultry	Enterobase	ERS23957087
ESC_YC2472AA_AS	2021	Europe	Belgium	Poultry	Enterobase	ERS23986857
ESC_YC2550AA_AS	2021	Europe	Belgium	Poultry	Enterobase	ERS23986802
ESC_YC2668AA_AS	2022	Europe	Germany	Poultry	Enterobase	ERS23987476
ESC_YC2719AA_AS	2022	Europe	Austria	Poultry	Enterobase	ERS23987393
ESC_YC2737AA_AS	2020	Europe	Hungary	Poultry	Enterobase	ERS23956958
ESC_YC2752AA_AS	2020	Europe	Hungary	Poultry	Enterobase	ERS23956986
ESC_YC2807AA_AS	2025	Europe	United Kingdom	Human	Enterobase	SRS25298434
ESC_YC2998AA_AS	2022	Europe	Germany	Poultry	Enterobase	ERS23987467
ESC_YC3180AA_AS	2022	Europe	Poland	Poultry	Enterobase	ERS23987591
ESC_YC3254AA_AS	2020	Europe	Latvia	Bovine	Enterobase	ERS23957023
ESC_YC3276AA_AS	2020	Europe	Bulgaria	Poultry	Enterobase	ERS23956850
ESC_YC4894AA_AS	2025	Europe	United Kingdom	Human	Enterobase	SRS25379430
ESC_YC7522AA_AS	2022	North America	United States	Poultry	Enterobase	SRS25616987
ESC_YC7699AA_AS	2025	Europe	United Kingdom	Human	Enterobase	SRS25606181
ESC_ZA1574AA_AS	2019	North America	United States	Poultry	Enterobase	SRS4708391
ESC_ZA3404AA_AS	2019	North America	United States	Poultry	Enterobase	SRS4767947
ESC_ZA9889AA_AS	2019	North America	United States	Poultry	Enterobase	SRS4877658
ESC_ZB2440AA_AS	2019	Europe	United Kingdom	Human	Enterobase	SRS9696887
ESC_ZB2655AA_AS	2019	Europe	United Kingdom	Human	Enterobase	SRS9701037
ESC_ZB2683AA_AS	2019	Europe	United Kingdom	Human	Enterobase	SRS9701070
ESC_ZB5895AA_AS	2019	South America	Ecuador	Environment	Enterobase	SRS9876235
ESC_ZB8067AA_AS	2021	North America	United States	Poultry	Enterobase	SRS10087642
ESC_ZB8069AA_AS	2021	North America	United States	Poultry	Enterobase	SRS10087647
ESC_ZB8071AA_AS	2021	North America	United States	Poultry	Enterobase	SRS10087646
ESC_ZC0304AA_AS	2025	North America	United States	Poultry	Enterobase	SRS25760805
ESC_ZC3200AA_AS	2025	Europe	United Kingdom	Human	Enterobase	SRS26057835
ESC_ZC3202AA_AS	2025	Europe	United Kingdom	Human	Enterobase	SRS26057824
ESC_ZC3594AA_AS	2025	Europe	United Kingdom	Human	Enterobase	SRS26070256
ESC_ZC3854AA_AS	2025	North America	United States	Poultry	Enterobase	SRS26108212
ESC_ZC4093AA_AS	2025	Europe	United Kingdom	Human	Enterobase	SRS26111036
ESC_ZC4230AA_AS	2025	Europe	United Kingdom	Human	Enterobase	SRS26122153
ESC_ZC4238AA_AS	2025	Europe	United Kingdom	Human	Enterobase	SRS26122139
ESC_ZC4282AA_AS	2025	Europe	United Kingdom	Human	Enterobase	SRS26122028
ESC_ZC6105AA_AS	2025	Europe	United Kingdom	Human	Enterobase	SRS26178839
ESC_ZC6729AA_AS	2025	Europe	United Kingdom	Human	Enterobase	SRS26234056
ESC_ZC7209AA_AS	2025	Europe	United Kingdom	Human	Enterobase	SRS26272829
ESC_ZC7217AA_AS	2018	Europe	Switzerland	Poultry	Enterobase	SRS26258961
ESC_ZC7908AA_AS	2025	North America	United States	Poultry	Enterobase	SRS26329738
ESC_ZC7929AA_AS	2025	North America	United States	Poultry	Enterobase	SRS26329337
* NA, not applicable
